# Supplementary material for: Harvesting Aurantiochytrium sp. SW1 via Flocculation Using Chitosan: Effects of Flocculation Parameters on Flocculation Efficiency and Zeta Potential
Source: Mar Drugs. 2023 Apr 19;21(4):251. doi: 10.3390/md21040251 (PMC10143672; doi:10.3390/md21040251)
Supplement: Supplementary file 1 [file marinedrugs-21-00251-s001.zip]

Archive with 1 entries (1 files):
- marinedrugs-2278897-supplementary.pdf
